# Supplementary material for: Cannabimimetic N-Stearoylethanolamine as “Double-Edged Sword” in Anticancer Chemotherapy: Proapoptotic Effect on Tumor Cells and Suppression of Tumor Growth versus Its Bio-Protective Actions in Complex with Polymeric Carrier on General Toxicity of Doxorubicin In Vivo
Source: Pharmaceutics. 2023 Mar 3;15(3):835. doi: 10.3390/pharmaceutics15030835 (PMC10055797; doi:10.3390/pharmaceutics15030835)
Supplement: Supplementary file 1 [file pharmaceutics-15-00835-s001.zip]

Archive with 1 entries (1 files):
- pharmaceutics-2154401-supplementary.pdf
